# Supplementary material for: Arsenic Release from Soil Induced by Microorganisms and Environmental Factors
Source: Int J Environ Res Public Health. 2022 Apr 8;19(8):4512. doi: 10.3390/ijerph19084512 (PMC9027750; doi:10.3390/ijerph19084512)
Supplement: Supplementary file 1 [file ijerph-19-04512-s001.zip]

Archive with 1 entries (1 files):
- ijerph-1633920-supplementary.pdf
